# Supplementary material for: ﻿Two new species of the Clubionacorticalis group (Araneae, Clubionidae) from Yunnan, China
Source: Zookeys. 2025 Jan 28;1224:175–86. doi: 10.3897/zookeys.1224.135572 (PMC11795188; doi:10.3897/zookeys.1224.135572)
Supplement: XML Treatment for Clubiona longyangensis [file zookeys.1224.135572-treatment2.xml]

<!DOCTYPE tp:taxon-treatment
  PUBLIC "-//TaxonX//DTD Taxonomic Treatment Publishing DTD v0 20100105//EN" "tax-treatment-NSO.dtd">
<tp:taxon-treatment xmlns:tp="http://www.plazi.org/taxpub"><tp:treatment-meta><kwd-group><label>Taxon classification</label><kwd>
              <named-content content-type="kingdom">Animalia</named-content>
            </kwd><kwd>
              <named-content content-type="order">Araneae</named-content>
            </kwd><kwd>
              <named-content content-type="family">Clubionidae</named-content>
            </kwd></kwd-group><mixed-citation publication-type="journal"><person-group><name><surname>Guo</surname><given-names>Minghao</given-names></name><name><surname>Li</surname><given-names>Zhaoyi</given-names></name><name><surname>Zhang</surname><given-names>Feng</given-names></name></person-group><article-title>﻿Two new species of the <italic><tp:taxon-name><tp:taxon-name-part taxon-name-part-type="genus" reg="Clubiona">Clubiona</tp:taxon-name-part><tp:taxon-name-part taxon-name-part-type="species" reg="corticalis">corticalis</tp:taxon-name-part></tp:taxon-name></italic> group (<tp:taxon-name><tp:taxon-name-part taxon-name-part-type="order">Araneae</tp:taxon-name-part></tp:taxon-name>, <tp:taxon-name><tp:taxon-name-part taxon-name-part-type="family">Clubionidae</tp:taxon-name-part></tp:taxon-name>) from Yunnan, China</article-title><source>Zookeys</source><day>28</day><month>01</month><year>2025</year><volume>1224</volume><fpage>175</fpage><lpage>186</lpage><pub-id pub-id-type="doi">10.3897/zookeys.1224.135572</pub-id></mixed-citation></tp:treatment-meta><tp:nomenclature><label>﻿</label><tp:taxon-name>
            <object-id xmlns:xlink="http://www.w3.org/1999/xlink" content-type="arpha" xlink:type="simple">361ABCDC-C5CF-5D3B-856F-AF0ABB5F7CDD</object-id>
            <tp:taxon-name-part taxon-name-part-type="genus" reg="Clubiona">Clubiona</tp:taxon-name-part>
            <tp:taxon-name-part taxon-name-part-type="species" reg="longyangensis">longyangensis</tp:taxon-name-part>
            <object-id xmlns:xlink="http://www.w3.org/1999/xlink" content-type="zoobank" xlink:type="simple">https://zoobank.org/E78D0880-A34C-404E-9D59-5B15FD1A75C6</object-id>
          </tp:taxon-name><tp:taxon-status xmlns:xlink="http://www.w3.org/1999/xlink" xlink:type="simple">sp. nov.</tp:taxon-status><xref ref-type="fig" rid="F1">Figs 1</xref><xref ref-type="fig" rid="F2">, 2</xref><xref ref-type="fig" rid="F3">, 3 Chinese name: 隆阳管巢蛛</xref></tp:nomenclature><tp:treatment-sec sec-type="type material" id="SECID0EXCAE"><title>Type material.</title><p><bold><italic>Holotype</italic></bold> • ♂ (CLU847-1); China: Yunnan Province, Baoshan City, Longyang District, Lujiang Town, Baihua Ling Village; <named-content xmlns:xlink="http://www.w3.org/1999/xlink" content-type="dwc:verbatimCoordinates" xlink:type="simple"><named-content content-type="geo-json" specific-use="{&#34;type&#34;:&#34;Point&#34;,&#34;coordinates&#34;:[98.799400,25.301600]}" id="NCID0EFDAE" xlink:type="simple">25.3016°N, 98.7994°E</named-content></named-content>; 1669 m elev.; 24.XI.2017; leg. Zhaoyi Li. <bold><italic>Paratypes</italic></bold> • 3♂2♀ (CLU847-2–CLU847-6); same data as holotype.</p></tp:treatment-sec><tp:treatment-sec sec-type="material" id="SECID0ENDAE"><title>Other material examined.</title><p>3♂1♀ (CLU845-1–CLU845-4); Baihua Ling Village; <named-content xmlns:xlink="http://www.w3.org/1999/xlink" content-type="dwc:verbatimCoordinates" xlink:type="simple"><named-content content-type="geo-json" specific-use="{&#34;type&#34;:&#34;Point&#34;,&#34;coordinates&#34;:[98.786300,25.298100]}" id="NCID0EWDAE" xlink:type="simple">25.2981°N, 98.7863°E</named-content></named-content>; 1983 m elev.; 24.XI.2017; leg. Zhaoyi Li.</p></tp:treatment-sec><tp:treatment-sec sec-type="etymology" id="SECID0E2DAE"><title>Etymology.</title><p>The specific name is derived from the type locality; an adjective.</p></tp:treatment-sec><tp:treatment-sec sec-type="diagnosis" id="SECID0EAEAE"><title>Diagnosis.</title><p>Among the species of the <italic><tp:taxon-name><tp:taxon-name-part taxon-name-part-type="genus" reg="Clubiona">Clubiona</tp:taxon-name-part><tp:taxon-name-part taxon-name-part-type="species" reg="corticalis">corticalis</tp:taxon-name-part></tp:taxon-name></italic> group, the male (Fig. <xref ref-type="fig" rid="F2">2</xref>) of this new species resembles <italic><tp:taxon-name><tp:taxon-name-part taxon-name-part-type="genus" reg="Clubiona">C.</tp:taxon-name-part><tp:taxon-name-part taxon-name-part-type="species" reg="multiprocessa">multiprocessa</tp:taxon-name-part></tp:taxon-name></italic> sp. nov. (Fig. <xref ref-type="fig" rid="F5">5</xref>) by having a long (more than 1/2 of femur length), finger-shaped <abbrev xmlns:xlink="http://www.w3.org/1999/xlink" xlink:title="retrolateral femoral apophysis" id="ABBRID0EEFAE" xlink:type="simple">RFA</abbrev> (vs <abbrev xmlns:xlink="http://www.w3.org/1999/xlink" xlink:title="retrolateral femoral apophysis" id="ABBRID0EIFAE" xlink:type="simple">RFA</abbrev> absent or, if present, not finger-shaped in all other species in the grouper; e.g. tongue-shaped in <italic><tp:taxon-name><tp:taxon-name-part taxon-name-part-type="genus" reg="Clubiona">C.</tp:taxon-name-part><tp:taxon-name-part taxon-name-part-type="species" reg="lamellaris">lamellaris</tp:taxon-name-part></tp:taxon-name></italic> as shown by <xref ref-type="bibr" rid="B17">Zhang et al. 2018</xref>: figs 3C, 4C). However, the new species can be distinguished by the following: (1) <abbrev xmlns:xlink="http://www.w3.org/1999/xlink" xlink:title="ventral tibial apophysis" id="ABBRID0E2FAE" xlink:type="simple">VTA</abbrev> triangular, apex sharp (Fig. <xref ref-type="fig" rid="F2">2B, C</xref>) (vs papilliform; Fig. <xref ref-type="fig" rid="F5">5A, C</xref>); (2) <abbrev xmlns:xlink="http://www.w3.org/1999/xlink" xlink:title="lateral tibial apophysis" id="ABBRID0EHGAE" xlink:type="simple">LTA</abbrev> shaped like an inverted trapezoid, distal tip truncated in retrolateral view (Fig. <xref ref-type="fig" rid="F2">2C</xref>) (vs ridge-like; Fig. <xref ref-type="fig" rid="F5">5C</xref>); (3) conductor extends at a 45° angle towards the base of the embolus (Fig. <xref ref-type="fig" rid="F2">2A</xref>) (vs extends in a more or less 7-shaped; Fig. <xref ref-type="fig" rid="F5">5A</xref>); (4) embolus claw-shaped, with a curved apex in ventral view (Fig. <xref ref-type="fig" rid="F2">2A</xref>) (vs shaped like an equicrural triangle, embolic tip not curved; Fig. <xref ref-type="fig" rid="F5">5A</xref>). The female is similar to <italic><tp:taxon-name><tp:taxon-name-part taxon-name-part-type="genus" reg="Clubiona">C.</tp:taxon-name-part><tp:taxon-name-part taxon-name-part-type="species" reg="falciforma">falciforma</tp:taxon-name-part></tp:taxon-name></italic> Liu, Peng &amp; Yan, 2016 (<xref ref-type="bibr" rid="B6">Liu et al. 2016</xref>: 567, figs 30, 31, 35, 36) in the general shape of vulva (Fig. <xref ref-type="fig" rid="F3">3</xref>), but the new species can be distinguished by the following: (1) atrium umbelliform, with arched hood (vs elliptical and hood lacking); (2) bursae spherical (vs elongate-oval).</p></tp:treatment-sec><tp:treatment-sec sec-type="description" id="SECID0EWHAE"><title>Description.</title><p><bold>Male (holotype)</bold> (Fig. <xref ref-type="fig" rid="F1">1A, B</xref>): total length 4.50. Carapace 2.14 long, 1.52 wide; abdomen 2.36 long, 1.24 wide. Carapace yellowish brown, narrowed in pars cephalica, widest between coxae II and III, clothed with short fine hairs along the ridge of the thoracic region, forming a V-shaped region. Fovea longitudinal. <abbrev xmlns:xlink="http://www.w3.org/1999/xlink" xlink:title="anterior eye row" id="ABBRID0ECIAE" xlink:type="simple">AER</abbrev> slightly recurved, <abbrev xmlns:xlink="http://www.w3.org/1999/xlink" xlink:title="posterior eye row" id="ABBRID0EGIAE" xlink:type="simple">PER</abbrev> wider than <abbrev xmlns:xlink="http://www.w3.org/1999/xlink" xlink:title="anterior eye row" id="ABBRID0EKIAE" xlink:type="simple">AER</abbrev>, almost straight in dorsal view. Eye sizes and interdistances: <abbrev xmlns:xlink="http://www.w3.org/1999/xlink" xlink:title="anterior median eyes" id="ABBRID0EOIAE" xlink:type="simple">AME</abbrev> 0.06, <abbrev xmlns:xlink="http://www.w3.org/1999/xlink" xlink:title="anterior lateral eyes" id="ABBRID0ESIAE" xlink:type="simple">ALE</abbrev> 0.10, <abbrev xmlns:xlink="http://www.w3.org/1999/xlink" xlink:title="posterior median eyes" id="ABBRID0EWIAE" xlink:type="simple">PME</abbrev> 0.08, <abbrev xmlns:xlink="http://www.w3.org/1999/xlink" xlink:title="posterior lateral eyes" id="ABBRID0E1IAE" xlink:type="simple">PLE</abbrev> 0.10; <abbrev xmlns:xlink="http://www.w3.org/1999/xlink" xlink:title="distance between AMEs" id="ABBRID0E5IAE" xlink:type="simple">AME–AME</abbrev> 0.05, <abbrev xmlns:xlink="http://www.w3.org/1999/xlink" xlink:title="distance between AME and ALE" id="ABBRID0ECJAE" xlink:type="simple">AME–ALE</abbrev> 0.03, <abbrev xmlns:xlink="http://www.w3.org/1999/xlink" xlink:title="distance between PMEs" id="ABBRID0EGJAE" xlink:type="simple">PME–PME</abbrev> 0.17, <abbrev xmlns:xlink="http://www.w3.org/1999/xlink" xlink:title="distance between PME and PLE" id="ABBRID0EKJAE" xlink:type="simple">PME–PLE</abbrev> 0.11. <abbrev xmlns:xlink="http://www.w3.org/1999/xlink" xlink:title="median ocular area" id="ABBRID0EOJAE" xlink:type="simple">MOA</abbrev> 0.28 long, front width 0.21, back width 0.36. Chelicerae reddish brown, with seven promarginal and five retromarginal teeth, with dense scopula in both margins. Clypeus height 0.05. Sternum light orange, 1.14 long, 0.71 wide. Labium and endites coloured as chelicerae, anterior edge with dark scopula, longer than wide. Legs yellowish brown, without distinct colour markings. Leg measurements: I 4.17 (1.13, 0.62, 1.35, 0.62, 0.45), II 4.24 (1.19, 0.63, 1.45, 0.52, 0.45), III 3.58 (1.01, 0.59, 1.02, 0.57, 0.39), IV 4.32 (1.25, 0.59, 1.49, 0.53, 0.46). Abdomen elongate-oval, dorsum pale yellow, with conspicuous anterior tufts of hairs, and two pairs of inconspicuous muscular depressions; venter pale yellow, with numerous yellowish spots.</p><fig id="F1" position="float" orientation="portrait"><object-id xmlns:xlink="http://www.w3.org/1999/xlink" content-type="doi" xlink:type="simple">10.3897/zookeys.1224.135572.figure1</object-id><object-id xmlns:xlink="http://www.w3.org/1999/xlink" content-type="arpha" xlink:type="simple">CC1F871A-15ED-5366-86E3-3E9E115B555D</object-id><label>Figure 1.</label><caption><p>Habitus of <italic><tp:taxon-name><tp:taxon-name-part taxon-name-part-type="genus" reg="Clubiona">Clubiona</tp:taxon-name-part><tp:taxon-name-part taxon-name-part-type="species" reg="longyangensis">longyangensis</tp:taxon-name-part></tp:taxon-name></italic> sp. nov. <bold>A</bold> male (holotype), dorsal view <bold>B</bold> same, ventral view <bold>C</bold> female (paratype), dorsal view <bold>D</bold> same, ventral view.</p></caption><graphic xmlns:xlink="http://www.w3.org/1999/xlink" xlink:href="zookeys-1224-175_article-135572__-g001.jpg" position="float" orientation="portrait" xlink:type="simple" id="oo_1236381.jpg"><uri content-type="original_file" xlink:type="simple">https://binary.pensoft.net/fig/1236381</uri></graphic></fig><fig id="F2" position="float" orientation="portrait"><object-id xmlns:xlink="http://www.w3.org/1999/xlink" content-type="doi" xlink:type="simple">10.3897/zookeys.1224.135572.figure2</object-id><object-id xmlns:xlink="http://www.w3.org/1999/xlink" content-type="arpha" xlink:type="simple">1615B68C-59EB-54B1-BF96-208973A393BA</object-id><label>Figure 2.</label><caption><p><italic><tp:taxon-name><tp:taxon-name-part taxon-name-part-type="genus" reg="Clubiona">Clubiona</tp:taxon-name-part><tp:taxon-name-part taxon-name-part-type="species" reg="longyangensis">longyangensis</tp:taxon-name-part></tp:taxon-name></italic> sp. nov., holotype male <bold>A</bold> left palp, ventral view <bold>B</bold> same, prolateral view <bold>C</bold> same, retrolateral view. Abbreviations: C = conductor; E = embolus; <abbrev xmlns:xlink="http://www.w3.org/1999/xlink" xlink:title="lateral tibial apophysis" id="ABBRID0ELLAE" xlink:type="simple">LTA</abbrev> = lateral tibial apophysis; <abbrev xmlns:xlink="http://www.w3.org/1999/xlink" xlink:title="prolateral patellar apophysis" id="ABBRID0EPLAE" xlink:type="simple">PPA</abbrev> = prolateral patellar apophysis; <abbrev xmlns:xlink="http://www.w3.org/1999/xlink" xlink:title="retrolateral femoral apophysis" id="ABBRID0ETLAE" xlink:type="simple">RFA</abbrev> = retrolateral femoral apophysis; <abbrev xmlns:xlink="http://www.w3.org/1999/xlink" xlink:title="retrolateral patellar apophysis" id="ABBRID0EXLAE" xlink:type="simple">RPA</abbrev> = retrolateral patellar apophysis; <abbrev xmlns:xlink="http://www.w3.org/1999/xlink" xlink:title="retrolateral tibial apophysis" id="ABBRID0E2LAE" xlink:type="simple">RTA</abbrev> = retrolateral tibial apophysis; <abbrev xmlns:xlink="http://www.w3.org/1999/xlink" xlink:title="ventral tibial apophysis" id="ABBRID0E6LAE" xlink:type="simple">VTA</abbrev> = ventral tibial apophysis.</p></caption><graphic xmlns:xlink="http://www.w3.org/1999/xlink" xlink:href="zookeys-1224-175_article-135572__-g002.jpg" position="float" orientation="portrait" xlink:type="simple" id="oo_1236382.jpg"><uri content-type="original_file" xlink:type="simple">https://binary.pensoft.net/fig/1236382</uri></graphic></fig><fig id="F3" position="float" orientation="portrait"><object-id xmlns:xlink="http://www.w3.org/1999/xlink" content-type="doi" xlink:type="simple">10.3897/zookeys.1224.135572.figure3</object-id><object-id xmlns:xlink="http://www.w3.org/1999/xlink" content-type="arpha" xlink:type="simple">AF5816D3-1619-58C4-A934-8B6FB07E9ED9</object-id><label>Figure 3.</label><caption><p><italic><tp:taxon-name><tp:taxon-name-part taxon-name-part-type="genus" reg="Clubiona">Clubiona</tp:taxon-name-part><tp:taxon-name-part taxon-name-part-type="species" reg="longyangensis">longyangensis</tp:taxon-name-part></tp:taxon-name></italic> sp. nov., paratype female <bold>A</bold> epigyne, ventral view <bold>B</bold> vulva, dorsal view. Abbreviations: A = atrium; B = bursa; <abbrev xmlns:xlink="http://www.w3.org/1999/xlink" xlink:title="copulatory duct" id="ABBRID0E6MAE" xlink:type="simple">CD</abbrev> = copulatory duct; <abbrev xmlns:xlink="http://www.w3.org/1999/xlink" xlink:title="copulatory opening" id="ABBRID0EDNAE" xlink:type="simple">CO</abbrev> = copulatory opening; <abbrev xmlns:xlink="http://www.w3.org/1999/xlink" xlink:title="fertilisation duct" id="ABBRID0EHNAE" xlink:type="simple">FD</abbrev> = fertilisation duct; S = spermatheca; <abbrev xmlns:xlink="http://www.w3.org/1999/xlink" xlink:title="spermathecal appendage" id="ABBRID0ELNAE" xlink:type="simple">SA</abbrev> = spermathecal appendage.</p></caption><graphic xmlns:xlink="http://www.w3.org/1999/xlink" xlink:href="zookeys-1224-175_article-135572__-g003.jpg" position="float" orientation="portrait" xlink:type="simple" id="oo_1236383.jpg"><uri content-type="original_file" xlink:type="simple">https://binary.pensoft.net/fig/1236383</uri></graphic></fig><fig id="F4" position="float" orientation="portrait"><object-id xmlns:xlink="http://www.w3.org/1999/xlink" content-type="doi" xlink:type="simple">10.3897/zookeys.1224.135572.figure4</object-id><object-id xmlns:xlink="http://www.w3.org/1999/xlink" content-type="arpha" xlink:type="simple">6A0E7D85-E76F-5013-86F7-220E5ADDA3A6</object-id><label>Figure 4.</label><caption><p>Habitus of <italic><tp:taxon-name><tp:taxon-name-part taxon-name-part-type="genus" reg="Clubiona">Clubiona</tp:taxon-name-part><tp:taxon-name-part taxon-name-part-type="species" reg="multiprocessa">multiprocessa</tp:taxon-name-part></tp:taxon-name></italic> sp. nov. <bold>A</bold> male (holotype), dorsal view <bold>B</bold> same, ventral view <bold>C</bold> female (paratype), dorsal view <bold>D</bold> same, ventral view.</p></caption><graphic xmlns:xlink="http://www.w3.org/1999/xlink" xlink:href="zookeys-1224-175_article-135572__-g004.jpg" position="float" orientation="portrait" xlink:type="simple" id="oo_1236384.jpg"><uri content-type="original_file" xlink:type="simple">https://binary.pensoft.net/fig/1236384</uri></graphic></fig><fig id="F5" position="float" orientation="portrait"><object-id xmlns:xlink="http://www.w3.org/1999/xlink" content-type="doi" xlink:type="simple">10.3897/zookeys.1224.135572.figure5</object-id><object-id xmlns:xlink="http://www.w3.org/1999/xlink" content-type="arpha" xlink:type="simple">5CED4794-88E3-5C52-BA2A-EE19B70848DD</object-id><label>Figure 5.</label><caption><p><italic><tp:taxon-name><tp:taxon-name-part taxon-name-part-type="genus" reg="Clubiona">Clubiona</tp:taxon-name-part><tp:taxon-name-part taxon-name-part-type="species" reg="multiprocessa">multiprocessa</tp:taxon-name-part></tp:taxon-name></italic> sp. nov., holotype male <bold>A</bold> left palp, ventral view <bold>B</bold> same, prolateral view <bold>C</bold> same, retrolateral view. Abbreviations: C = conductor; E = embolus; <abbrev xmlns:xlink="http://www.w3.org/1999/xlink" xlink:title="lateral tibial apophysis" id="ABBRID0ENPAE" xlink:type="simple">LTA</abbrev> = lateral tibial apophysis; <abbrev xmlns:xlink="http://www.w3.org/1999/xlink" xlink:title="prolateral patellar apophysis" id="ABBRID0ERPAE" xlink:type="simple">PPA</abbrev> = prolateral patellar apophysis; <abbrev xmlns:xlink="http://www.w3.org/1999/xlink" xlink:title="retrolateral femoral apophysis" id="ABBRID0EVPAE" xlink:type="simple">RFA</abbrev> = retrolateral femoral apophysis; <abbrev xmlns:xlink="http://www.w3.org/1999/xlink" xlink:title="retrolateral patellar apophysis" id="ABBRID0EZPAE" xlink:type="simple">RPA</abbrev> = retrolateral patellar apophysis; <abbrev xmlns:xlink="http://www.w3.org/1999/xlink" xlink:title="retrolateral tibial apophysis" id="ABBRID0E4PAE" xlink:type="simple">RTA</abbrev> = retrolateral tibial apophysis; <abbrev xmlns:xlink="http://www.w3.org/1999/xlink" xlink:title="ventral tibial apophysis" id="ABBRID0EBQAE" xlink:type="simple">VTA</abbrev> = ventral tibial apophysis.</p></caption><graphic xmlns:xlink="http://www.w3.org/1999/xlink" xlink:href="zookeys-1224-175_article-135572__-g005.jpg" position="float" orientation="portrait" xlink:type="simple" id="oo_1236385.jpg"><uri content-type="original_file" xlink:type="simple">https://binary.pensoft.net/fig/1236385</uri></graphic></fig><p><bold><italic>Palp</italic></bold> (Fig. <xref ref-type="fig" rid="F2">2</xref>). Femur retrolaterally with a slanting finger-like apophysis (<abbrev xmlns:xlink="http://www.w3.org/1999/xlink" xlink:title="retrolateral femoral apophysis" id="ABBRID0EVQAE" xlink:type="simple">RFA</abbrev>), more than 1/2 of femur’s length. <abbrev xmlns:xlink="http://www.w3.org/1999/xlink" xlink:title="retrolateral femoral apophysis" id="ABBRID0EZQAE" xlink:type="simple">RFA</abbrev> partly membranous, arising mesially from femur, directing retrolatero-dorsally. Patella approximately twice as long as the tibia, with two apophyses: <abbrev xmlns:xlink="http://www.w3.org/1999/xlink" xlink:title="prolateral patellar apophysis" id="ABBRID0E4QAE" xlink:type="simple">PPA</abbrev> large, broad, and blunt, located medially, represented by an enlarged tubercle; <abbrev xmlns:xlink="http://www.w3.org/1999/xlink" xlink:title="retrolateral patellar apophysis" id="ABBRID0EBRAE" xlink:type="simple">RPA</abbrev> short, almost thumb-shaped in ventral view, more or less inverted V-shaped in retrolateral view, located distally. Tibia short, with three apophyses: <abbrev xmlns:xlink="http://www.w3.org/1999/xlink" xlink:title="retrolateral tibial apophysis" id="ABBRID0EFRAE" xlink:type="simple">RTA</abbrev> short, with beak-shaped tip in ventral view, broad, flat, nearly triangular in retrolateral view, apex sclerotized; <abbrev xmlns:xlink="http://www.w3.org/1999/xlink" xlink:title="ventral tibial apophysis" id="ABBRID0EJRAE" xlink:type="simple">VTA</abbrev> short and membranous, almost triangular in lateral view; <abbrev xmlns:xlink="http://www.w3.org/1999/xlink" xlink:title="lateral tibial apophysis" id="ABBRID0ENRAE" xlink:type="simple">LTA</abbrev> shaped like an inverted trapezoid, distal tip truncated in retrolateral view. Cymbium almost 1.8 × longer than wide. Tegulum elongated oval, ca 1.6 × longer than wide; subtegulum visible prolaterally. Sperm duct long and sinuated, running an irregular course in the prolateral part of the tegulum. Embolus (E) originating at distal portion of tegulum, claw-shaped, apex curved ventrally. Conductor (C) large, originating from retrolateral side of tegulum, about 2 o’clock position, widest in the mid part, terminal part heavily sclerotized, beak-shaped, apex directing prolaterally.</p><p><bold>Female (paratype)</bold> (Fig. <xref ref-type="fig" rid="F1">1C, D</xref>): one specimen body length 4.39. Carapace 2.10 long, 1.55 wide; abdomen 2.29 long, 1.53 wide. Carapace reddish brown, clothed with short fine hairs. Eye sizes and interdistances: <abbrev xmlns:xlink="http://www.w3.org/1999/xlink" xlink:title="anterior median eyes" id="ABBRID0EZRAE" xlink:type="simple">AME</abbrev> 0.08, <abbrev xmlns:xlink="http://www.w3.org/1999/xlink" xlink:title="anterior lateral eyes" id="ABBRID0E4RAE" xlink:type="simple">ALE</abbrev> 0.12, <abbrev xmlns:xlink="http://www.w3.org/1999/xlink" xlink:title="posterior median eyes" id="ABBRID0EBSAE" xlink:type="simple">PME</abbrev> 0.09, <abbrev xmlns:xlink="http://www.w3.org/1999/xlink" xlink:title="posterior lateral eyes" id="ABBRID0EFSAE" xlink:type="simple">PLE</abbrev> 0.10; <abbrev xmlns:xlink="http://www.w3.org/1999/xlink" xlink:title="distance between AMEs" id="ABBRID0EJSAE" xlink:type="simple">AME–AME</abbrev> 0.06, <abbrev xmlns:xlink="http://www.w3.org/1999/xlink" xlink:title="distance between AME and ALE" id="ABBRID0ENSAE" xlink:type="simple">AME–ALE</abbrev> 0.06, <abbrev xmlns:xlink="http://www.w3.org/1999/xlink" xlink:title="distance between PMEs" id="ABBRID0ERSAE" xlink:type="simple">PME–PME</abbrev> 0.19, <abbrev xmlns:xlink="http://www.w3.org/1999/xlink" xlink:title="distance between PME and PLE" id="ABBRID0EVSAE" xlink:type="simple">PME–PLE</abbrev> 0.15. <abbrev xmlns:xlink="http://www.w3.org/1999/xlink" xlink:title="median ocular area" id="ABBRID0EZSAE" xlink:type="simple">MOA</abbrev> 0.30 long, front width 0.23, back width 0.39. Clypeus height 0.04. Sternum 1.24 long, 0.74 wide. Chelicerae, labium, and endites coloured as carapace. Leg measurements: I 3.76 (1.24, 0.41, 1.16, 0.56, 0.39), II 3.92 (1.20, 0.49, 1.12, 0.65, 0.46), III 3.47 (1.26, 0.47, 0.92, 0.56, 0.26), IV 4.15 (1.45, 0.58, 1.07, 0.68, 0.37). Abdomen oval, dorsum yellowish brown, with numerous, short fine hairs and two pairs of inconspicuous muscular depressions.</p><p><bold><italic>Epigyne</italic></bold> (Fig. <xref ref-type="fig" rid="F3">3</xref>). Epigynal plate slightly longer than wide. Atrium (A) distinctly large, umbelliform, with a delimited, arched anterior margin (hood) and nearly invisble postterior margin, located at anterior portion of epigynal plate. Copulatory openings (<abbrev xmlns:xlink="http://www.w3.org/1999/xlink" xlink:title="copulatory opening" id="ABBRID0EITAE" xlink:type="simple">CO</abbrev>) indistinct, tiny, located centrally in atrium. Copulatory ducts (<abbrev xmlns:xlink="http://www.w3.org/1999/xlink" xlink:title="copulatory duct" id="ABBRID0EMTAE" xlink:type="simple">CD</abbrev>), heavily sclerotised, relatively long and thick, ca 1/2 length of epigynal plate, descend obliquely, forming a ˄-shaped course. Spermathecae (S) longer laterally juxtaposed at the tip represented by two ~-shaped tubes, anterior surface with a papilliform spermathecal appendage (<abbrev xmlns:xlink="http://www.w3.org/1999/xlink" xlink:title="spermathecal appendage" id="ABBRID0EQTAE" xlink:type="simple">SA</abbrev>), respectively. Fertilisation ducts (<abbrev xmlns:xlink="http://www.w3.org/1999/xlink" xlink:title="fertilisation duct" id="ABBRID0EUTAE" xlink:type="simple">FD</abbrev>) acicular, located terminally on spermathecae. Bursae (B) close together, spherical, weakly sclerotized, surface smooth.</p></tp:treatment-sec><tp:treatment-sec sec-type="distribution" id="SECID0EYTAE"><title>Distribution.</title><p>Presently known only from Yunnan, China.</p></tp:treatment-sec><ref-list><ref id="B17"><mixed-citation xmlns:xlink="http://www.w3.org/1999/xlink" xlink:type="simple"><person-group><name name-style="western"><surname>Zhang</surname><given-names>JS</given-names></name><name name-style="western"><surname>Yu</surname><given-names>H</given-names></name><name name-style="western"><surname>Zhong</surname><given-names>Y</given-names></name></person-group> (<year>2018</year>) <article-title>Two new species of the <italic><tp:taxon-name><tp:taxon-name-part taxon-name-part-type="genus">Clubiona</tp:taxon-name-part><tp:taxon-name-part taxon-name-part-type="species">corticalis</tp:taxon-name-part></tp:taxon-name></italic>-group from Guizhou Province, China (<tp:taxon-name><tp:taxon-name-part taxon-name-part-type="order">Araneae</tp:taxon-name-part></tp:taxon-name>: <tp:taxon-name><tp:taxon-name-part taxon-name-part-type="family">Clubionidae</tp:taxon-name-part></tp:taxon-name>).</article-title><source>Zootaxa</source><volume>4415</volume>(<issue>2</issue>): <fpage>393</fpage>–<lpage>400</lpage>. <ext-link xlink:href="10.11646/zootaxa.4415.2.10" ext-link-type="doi" xlink:type="simple">https://doi.org/10.11646/zootaxa.4415.2.10</ext-link></mixed-citation></ref><ref id="B6"><mixed-citation xmlns:xlink="http://www.w3.org/1999/xlink" xlink:type="simple"><person-group><name name-style="western"><surname>Liu</surname><given-names>P</given-names></name><name name-style="western"><surname>Peng</surname><given-names>XJ</given-names></name><name name-style="western"><surname>Yan</surname><given-names>HM</given-names></name></person-group> (<year>2016</year>) <article-title>Five new species of the <italic><tp:taxon-name><tp:taxon-name-part taxon-name-part-type="genus">Clubiona</tp:taxon-name-part><tp:taxon-name-part taxon-name-part-type="species">corticalis</tp:taxon-name-part></tp:taxon-name></italic> species group (<tp:taxon-name><tp:taxon-name-part taxon-name-part-type="order">Araneae</tp:taxon-name-part></tp:taxon-name>, <tp:taxon-name><tp:taxon-name-part taxon-name-part-type="family">Clubionidae</tp:taxon-name-part></tp:taxon-name>) from China.</article-title><source>Zootaxa</source><volume>4184</volume>(<issue>3</issue>): <fpage>561</fpage>–<lpage>575</lpage>. <ext-link xlink:href="10.11646/zootaxa.4184.3.10" ext-link-type="doi" xlink:type="simple">https://doi.org/10.11646/zootaxa.4184.3.10</ext-link></mixed-citation></ref></ref-list></tp:taxon-treatment>
