# Supplementary material for: ﻿Two new species of the Clubionacorticalis group (Araneae, Clubionidae) from Yunnan, China
Source: Zookeys. 2025 Jan 28;1224:175–86. doi: 10.3897/zookeys.1224.135572 (PMC11795188; doi:10.3897/zookeys.1224.135572)
Supplement: XML Treatment for Clubiona multiprocessa [file zookeys.1224.135572-treatment3.xml]

<!DOCTYPE tp:taxon-treatment
  PUBLIC "-//TaxonX//DTD Taxonomic Treatment Publishing DTD v0 20100105//EN" "tax-treatment-NSO.dtd">
<tp:taxon-treatment xmlns:tp="http://www.plazi.org/taxpub"><tp:treatment-meta><kwd-group><label>Taxon classification</label><kwd>
              <named-content content-type="kingdom">Animalia</named-content>
            </kwd><kwd>
              <named-content content-type="order">Araneae</named-content>
            </kwd><kwd>
              <named-content content-type="family">Clubionidae</named-content>
            </kwd></kwd-group><mixed-citation publication-type="journal"><person-group><name><surname>Guo</surname><given-names>Minghao</given-names></name><name><surname>Li</surname><given-names>Zhaoyi</given-names></name><name><surname>Zhang</surname><given-names>Feng</given-names></name></person-group><article-title>﻿Two new species of the <italic><tp:taxon-name><tp:taxon-name-part taxon-name-part-type="genus" reg="Clubiona">Clubiona</tp:taxon-name-part><tp:taxon-name-part taxon-name-part-type="species" reg="corticalis">corticalis</tp:taxon-name-part></tp:taxon-name></italic> group (<tp:taxon-name><tp:taxon-name-part taxon-name-part-type="order">Araneae</tp:taxon-name-part></tp:taxon-name>, <tp:taxon-name><tp:taxon-name-part taxon-name-part-type="family">Clubionidae</tp:taxon-name-part></tp:taxon-name>) from Yunnan, China</article-title><source>Zookeys</source><day>28</day><month>01</month><year>2025</year><volume>1224</volume><fpage>175</fpage><lpage>186</lpage><pub-id pub-id-type="doi">10.3897/zookeys.1224.135572</pub-id></mixed-citation></tp:treatment-meta><tp:nomenclature><label>﻿</label><tp:taxon-name>
            <object-id xmlns:xlink="http://www.w3.org/1999/xlink" content-type="arpha" xlink:type="simple">9F72E0A2-9FDA-57BB-B05D-3F0F35EB9FF3</object-id>
            <tp:taxon-name-part taxon-name-part-type="genus" reg="Clubiona">Clubiona</tp:taxon-name-part>
            <tp:taxon-name-part taxon-name-part-type="species" reg="multiprocessa">multiprocessa</tp:taxon-name-part>
            <object-id xmlns:xlink="http://www.w3.org/1999/xlink" content-type="zoobank" xlink:type="simple">https://zoobank.org/86311755-A356-458D-8AA8-672B437D6514</object-id>
          </tp:taxon-name><tp:taxon-status xmlns:xlink="http://www.w3.org/1999/xlink" xlink:type="simple">sp. nov.</tp:taxon-status><xref ref-type="fig" rid="F4">Figs 4</xref><xref ref-type="fig" rid="F5">, 5</xref><xref ref-type="fig" rid="F6">, 6 Chinese name: 多突管巢蛛</xref></tp:nomenclature><tp:treatment-sec sec-type="type material" id="SECID0ETVAE"><title>Type material.</title><p><bold><italic>Holotype</italic></bold> • ♂ (CLU1440-1), China: Yunnan Province, Dali Bai Autonomous Prefecture, Cang Shan; 2500 m elev.; 11.IX.2011; leg. Qiuju Wei. <bold><italic>Paratypes</italic></bold> • 2♂4♀ (CLU1440-2–CLU1440-7); same data as holotype.</p></tp:treatment-sec><tp:treatment-sec sec-type="material" id="SECID0EBWAE"><title>Other material examined.</title><p>• 1♂9♀ (CLU1439-1–CLU1439-10), Cang Shan, 2500 m elev.; 11.VIII.2008; leg. Tingbang Yang • 1♂7♀ (CLU1441-1–CLU1441-8); Cang Shan; 2600 m elev.; 9.VIII.2011; leg. Qiuju Wei.</p></tp:treatment-sec><tp:treatment-sec sec-type="etymology" id="SECID0EGWAE"><title>Etymology.</title><p>The specific name comes from the combination of “multi-” and “processus”, referring to the multiple (six) apophysis on the male palp; an adjective.</p></tp:treatment-sec><tp:treatment-sec sec-type="diagnosis" id="SECID0ELWAE"><title>Diagnosis.</title><p>The male of <italic><tp:taxon-name><tp:taxon-name-part taxon-name-part-type="genus" reg="Clubiona">C.</tp:taxon-name-part><tp:taxon-name-part taxon-name-part-type="species" reg="multiprocessa">multiprocessa</tp:taxon-name-part></tp:taxon-name></italic> sp. nov. can be distinguished from all other members of the <italic><tp:taxon-name><tp:taxon-name-part taxon-name-part-type="genus" reg="Clubiona">C.</tp:taxon-name-part><tp:taxon-name-part taxon-name-part-type="species" reg="corticalis">corticalis</tp:taxon-name-part></tp:taxon-name></italic> group except for <italic><tp:taxon-name><tp:taxon-name-part taxon-name-part-type="genus" reg="Clubiona">C.</tp:taxon-name-part><tp:taxon-name-part taxon-name-part-type="species" reg="longyangensis">longyangensis</tp:taxon-name-part></tp:taxon-name></italic> sp. nov. (Fig. <xref ref-type="fig" rid="F2">2</xref>). Refer to the detailed diagnosis above for the similarities and differences between the two. The females of the new species (Fig. <xref ref-type="fig" rid="F6">6</xref>) resembles <italic><tp:taxon-name><tp:taxon-name-part taxon-name-part-type="genus" reg="Clubiona">C.</tp:taxon-name-part><tp:taxon-name-part taxon-name-part-type="species" reg="applanata">applanata</tp:taxon-name-part></tp:taxon-name></italic> Liu, Yan, Griswold &amp; Ubick, 2007 (<xref ref-type="bibr" rid="B5">Liu et al. 2007</xref>: 64, figs 1, 2), <italic><tp:taxon-name><tp:taxon-name-part taxon-name-part-type="genus" reg="Clubiona">C.</tp:taxon-name-part><tp:taxon-name-part taxon-name-part-type="species" reg="dichotoma">dichotoma</tp:taxon-name-part></tp:taxon-name></italic> Wang, Chen &amp; Zhang, 2018 (<xref ref-type="bibr" rid="B13">Wang et al. 2018</xref>: 319, figs 2C, D, 3F, G), <italic><tp:taxon-name><tp:taxon-name-part taxon-name-part-type="genus" reg="Clubiona">C.</tp:taxon-name-part><tp:taxon-name-part taxon-name-part-type="species" reg="subapplanata">subapplanata</tp:taxon-name-part></tp:taxon-name></italic> Wang, Chen, Zhang, 2018 (<xref ref-type="bibr" rid="B13">Wang et al. 2018</xref>: 327, figs 14C, D, 15E, F), and <italic><tp:taxon-name><tp:taxon-name-part taxon-name-part-type="genus" reg="Clubiona">C.</tp:taxon-name-part><tp:taxon-name-part taxon-name-part-type="species" reg="lamellaris">lamellaris</tp:taxon-name-part></tp:taxon-name></italic> Zhang, Yu, Zhong, 2018 (<xref ref-type="bibr" rid="B17">Zhang et al. 2018</xref>: 396, figs 3F, G, 4D, E) in the general shape of vulva, but the new species can be distinguished by the following: (1) epigynal plate wider than long (vs longer than wide in the other four species); (2) anterior surface of spermathecae with a papilliform appendage (vs absent in the other four species).</p></tp:treatment-sec><tp:treatment-sec sec-type="description" id="SECID0EWZAE"><title>Description.</title><p><bold>Male (holotype)</bold> (Fig. <xref ref-type="fig" rid="F4">4A, B</xref>): total length 3.34. Carapace 1.67 long, 1.21 wide; abdomen 1.67 long, 0.98 wide. Carapace uniformly orange-yellow, with indistinct radial striae. Fovea longitudinal, dark. <abbrev xmlns:xlink="http://www.w3.org/1999/xlink" xlink:title="anterior eye row" id="ABBRID0EC1AE" xlink:type="simple">AER</abbrev> slightly recurved, <abbrev xmlns:xlink="http://www.w3.org/1999/xlink" xlink:title="posterior eye row" id="ABBRID0EG1AE" xlink:type="simple">PER</abbrev> wider than <abbrev xmlns:xlink="http://www.w3.org/1999/xlink" xlink:title="anterior eye row" id="ABBRID0EK1AE" xlink:type="simple">AER</abbrev>, almost straight in dorsal view. Eye sizes and interdistances: <abbrev xmlns:xlink="http://www.w3.org/1999/xlink" xlink:title="anterior median eyes" id="ABBRID0EO1AE" xlink:type="simple">AME</abbrev> 0.07, <abbrev xmlns:xlink="http://www.w3.org/1999/xlink" xlink:title="anterior lateral eyes" id="ABBRID0ES1AE" xlink:type="simple">ALE</abbrev> 0.10, <abbrev xmlns:xlink="http://www.w3.org/1999/xlink" xlink:title="posterior median eyes" id="ABBRID0EW1AE" xlink:type="simple">PME</abbrev> 0.08, <abbrev xmlns:xlink="http://www.w3.org/1999/xlink" xlink:title="posterior lateral eyes" id="ABBRID0E11AE" xlink:type="simple">PLE</abbrev> 0.11; <abbrev xmlns:xlink="http://www.w3.org/1999/xlink" xlink:title="distance between AMEs" id="ABBRID0E51AE" xlink:type="simple">AME–AME</abbrev> 0.03, <abbrev xmlns:xlink="http://www.w3.org/1999/xlink" xlink:title="distance between AME and ALE" id="ABBRID0EC2AE" xlink:type="simple">AME–ALE</abbrev> 0.01, <abbrev xmlns:xlink="http://www.w3.org/1999/xlink" xlink:title="distance between PMEs" id="ABBRID0EG2AE" xlink:type="simple">PME–PME</abbrev> 0.14, <abbrev xmlns:xlink="http://www.w3.org/1999/xlink" xlink:title="distance between PME and PLE" id="ABBRID0EK2AE" xlink:type="simple">PME–PLE</abbrev> 0.10. <abbrev xmlns:xlink="http://www.w3.org/1999/xlink" xlink:title="median ocular area" id="ABBRID0EO2AE" xlink:type="simple">MOA</abbrev> 0.26 long, front width 0.18, back width 0.31. Chelicerae yellow-brown, with four promarginal and five retromarginal teeth, with dense scopula in both margins. Clypeus height 0.02. Sternum pale yellow, 0.95 long, 0.63 wide. Labium coloured as chelicerae, anterior edge with dark scopula. Endites reddish brown. Legs pale yellow, tibia, metatarsus, and tarsus slightly darker in colour. Leg measurements: I 3.15 (0.85, 0.48, 0.72, 0.69, 0.41), II 3.69 (0.95, 0.45, 1.08, 0.78, 0.43), III 3.06 (1.07, 0.32, 0.64, 0.68, 0.35), IV 4.48 (1.46, 0.45, 0.84, 1.22, 0.51). Abdomen elongate-oval, dorsum yellowish brown, with conspicuous anterior tufts of hairs and many scattered darker spots.</p><p><bold><italic>Palp</italic></bold> (Fig. <xref ref-type="fig" rid="F5">5</xref>). Femur with a slanting finger-like retrolateral apophysis (<abbrev xmlns:xlink="http://www.w3.org/1999/xlink" xlink:title="retrolateral femoral apophysis" id="ABBRID0E42AE" xlink:type="simple">RFA</abbrev>), ca 3/4 of femur’s length. <abbrev xmlns:xlink="http://www.w3.org/1999/xlink" xlink:title="retrolateral femoral apophysis" id="ABBRID0EB3AE" xlink:type="simple">RFA</abbrev> partly membranous, arising mesially from femur, directing retrolatero-dorsally. Patella with two apophyses: <abbrev xmlns:xlink="http://www.w3.org/1999/xlink" xlink:title="prolateral patellar apophysis" id="ABBRID0EF3AE" xlink:type="simple">PPA</abbrev> broad and blunt, located medially, shaped like an equilateral triangle in ventral view; <abbrev xmlns:xlink="http://www.w3.org/1999/xlink" xlink:title="retrolateral patellar apophysis" id="ABBRID0EJ3AE" xlink:type="simple">RPA</abbrev> short, ca 1/3 of patella’s length, slightly curved at apex in ventral view, more or less inverted V-shaped in retrolateral view, located distally. Tibia slightly shorter than patella, with three apophyses: <abbrev xmlns:xlink="http://www.w3.org/1999/xlink" xlink:title="retrolateral tibial apophysis" id="ABBRID0EN3AE" xlink:type="simple">RTA</abbrev> short and blunt, ca 1/2 of tibia’s length in ventral view, broad, flat, and with blunt apex in retrolateral view; <abbrev xmlns:xlink="http://www.w3.org/1999/xlink" xlink:title="ventral tibial apophysis" id="ABBRID0ER3AE" xlink:type="simple">VTA</abbrev> papilliform, short and transparent; <abbrev xmlns:xlink="http://www.w3.org/1999/xlink" xlink:title="lateral tibial apophysis" id="ABBRID0EV3AE" xlink:type="simple">LTA</abbrev> ridge-like, near the base of tibia. Cymbium almost 1.6 × longer than wide. Tegulum elongated oval, ca 1.4 × longer than wide; subtegulum visible prolaterally. Sperm duct sinuate, nearly U-shaped in ventral view. Embolus (E) arising from distal portion of tegulum, shaped like an isosceles triangle in ventral view, broad at base, gradually tapering toward apex. Conductor (C) large, originating from retrolateral side of tegulum, about 2 o’clock position, approximately 7-shaped in ventral view, distal part gradually tapering, extended transversely to the base of embolus.</p><p><bold>Female (paratype)</bold> (Fig. <xref ref-type="fig" rid="F4">4C, D</xref>): one specimen body length 3.75. Carapace 1.68 long, 1.33 wide; abdomen 2.07 long, 1.47 wide. Carapace orange, clothed with short fine hairs. Eye sizes and interdistances: <abbrev xmlns:xlink="http://www.w3.org/1999/xlink" xlink:title="anterior median eyes" id="ABBRID0EB4AE" xlink:type="simple">AME</abbrev> 0.08, <abbrev xmlns:xlink="http://www.w3.org/1999/xlink" xlink:title="anterior lateral eyes" id="ABBRID0EF4AE" xlink:type="simple">ALE</abbrev> 0.09, <abbrev xmlns:xlink="http://www.w3.org/1999/xlink" xlink:title="posterior median eyes" id="ABBRID0EJ4AE" xlink:type="simple">PME</abbrev> 0.09, <abbrev xmlns:xlink="http://www.w3.org/1999/xlink" xlink:title="posterior lateral eyes" id="ABBRID0EN4AE" xlink:type="simple">PLE</abbrev> 0.09; <abbrev xmlns:xlink="http://www.w3.org/1999/xlink" xlink:title="distance between AMEs" id="ABBRID0ER4AE" xlink:type="simple">AME–AME</abbrev> 0.05, <abbrev xmlns:xlink="http://www.w3.org/1999/xlink" xlink:title="distance between AME and ALE" id="ABBRID0EV4AE" xlink:type="simple">AME–ALE</abbrev> 0.04, <abbrev xmlns:xlink="http://www.w3.org/1999/xlink" xlink:title="distance between PMEs" id="ABBRID0EZ4AE" xlink:type="simple">PME–PME</abbrev> 0.18, <abbrev xmlns:xlink="http://www.w3.org/1999/xlink" xlink:title="distance between PME and PLE" id="ABBRID0E44AE" xlink:type="simple">PME–PLE</abbrev> 0.11. <abbrev xmlns:xlink="http://www.w3.org/1999/xlink" xlink:title="median ocular area" id="ABBRID0EB5AE" xlink:type="simple">MOA</abbrev> 0.26 long, front width 0.21, back width 0.37. Clypeus height 0.02. Sternum 1.01 long, 0.64 wide. Chelicerae, labium, and endites coloured as carapace. Leg measurements: I 3.29 (0.96, 0.51, 0.88, 0.54, 0.40), II 3.45 (0.94, 0.53, 0.96, 0.63, 0.39), III 3.03 (0.74, 0.33, 0.85, 0.73, 0.38), IV 4.42 (1.29, 0.59, 1.14, 1.06, 0.34). Abdomen oval, dorsum greyish white, with a narrow longitudinal band in middle.</p><p><bold><italic>Epigyne</italic></bold> (Fig. <xref ref-type="fig" rid="F6">6</xref>). Epigynal plate slightly wider than long. Atrium (A) nearly heart-shaped, located at anterior portion of epigynal plate. Copulatory openings (<abbrev xmlns:xlink="http://www.w3.org/1999/xlink" xlink:title="copulatory opening" id="ABBRID0EQ5AE" xlink:type="simple">CO</abbrev>) tiny, located centrally in atrium. Copulatory ducts (<abbrev xmlns:xlink="http://www.w3.org/1999/xlink" xlink:title="copulatory duct" id="ABBRID0EU5AE" xlink:type="simple">CD</abbrev>) invisible. Spermathecae (S) long, located at the anterior position of bursae, spermathecal heads (<abbrev xmlns:xlink="http://www.w3.org/1999/xlink" xlink:title="spermathecal head" id="ABBRID0EY5AE" xlink:type="simple">SH</abbrev>) ovate, with a papilliform spermathecal appendage (<abbrev xmlns:xlink="http://www.w3.org/1999/xlink" xlink:title="spermathecal appendage" id="ABBRID0E35AE" xlink:type="simple">SA</abbrev>), spermathecal bases (<abbrev xmlns:xlink="http://www.w3.org/1999/xlink" xlink:title="spermathecal base" id="ABBRID0EA6AE" xlink:type="simple">SB</abbrev>) tubular, with small fertilisation ducts terminally (<abbrev xmlns:xlink="http://www.w3.org/1999/xlink" xlink:title="fertilisation duct" id="ABBRID0EE6AE" xlink:type="simple">FD</abbrev>). Bursae (B) close together, nearly spherical, situated posteriorly.</p><fig id="F6" position="float" orientation="portrait"><object-id xmlns:xlink="http://www.w3.org/1999/xlink" content-type="doi" xlink:type="simple">10.3897/zookeys.1224.135572.figure6</object-id><object-id xmlns:xlink="http://www.w3.org/1999/xlink" content-type="arpha" xlink:type="simple">F4A67286-7ECC-53CD-AFC1-75C191514CB1</object-id><label>Figure 6.</label><caption><p><italic><tp:taxon-name><tp:taxon-name-part taxon-name-part-type="genus" reg="Clubiona">Clubiona</tp:taxon-name-part><tp:taxon-name-part taxon-name-part-type="species" reg="multiprocessa">multiprocessa</tp:taxon-name-part></tp:taxon-name></italic> sp. nov., paratype female <bold>A</bold> epigyne, ventral view <bold>B</bold> vulva, dorsal view <bold>C</bold> epigyne, anterior view <bold>D</bold> vulva, anterior view. Abbreviations: A = atrium; B = bursa; <abbrev xmlns:xlink="http://www.w3.org/1999/xlink" xlink:title="copulatory opening" id="ABBRID0EEAAG" xlink:type="simple">CO</abbrev> = copulatory opening; <abbrev xmlns:xlink="http://www.w3.org/1999/xlink" xlink:title="fertilisation duct" id="ABBRID0EIAAG" xlink:type="simple">FD</abbrev> = fertilisation duct; S = spermatheca; <abbrev xmlns:xlink="http://www.w3.org/1999/xlink" xlink:title="spermathecal appendage" id="ABBRID0EMAAG" xlink:type="simple">SA</abbrev> = spermathecal appendage; <abbrev xmlns:xlink="http://www.w3.org/1999/xlink" xlink:title="spermathecal base" id="ABBRID0EQAAG" xlink:type="simple">SB</abbrev> = spermathecal base; <abbrev xmlns:xlink="http://www.w3.org/1999/xlink" xlink:title="spermathecal head" id="ABBRID0EUAAG" xlink:type="simple">SH</abbrev> = spermathecal head.</p></caption><graphic xmlns:xlink="http://www.w3.org/1999/xlink" xlink:href="zookeys-1224-175_article-135572__-g006.jpg" position="float" orientation="portrait" xlink:type="simple" id="oo_1236386.jpg"><uri content-type="original_file" xlink:type="simple">https://binary.pensoft.net/fig/1236386</uri></graphic></fig></tp:treatment-sec><tp:treatment-sec sec-type="distribution" id="SECID0E4AAG"><title>Distribution.</title><p>Presently known only from Yunnan, China.</p></tp:treatment-sec><tp:treatment-sec><!--Section generated to contain objects referenced in tp:taxon-treatment.--><fig id="F4" position="float" orientation="portrait"><object-id xmlns:xlink="http://www.w3.org/1999/xlink" content-type="doi" xlink:type="simple">10.3897/zookeys.1224.135572.figure4</object-id><object-id xmlns:xlink="http://www.w3.org/1999/xlink" content-type="arpha" xlink:type="simple">6A0E7D85-E76F-5013-86F7-220E5ADDA3A6</object-id><label>Figure 4.</label><caption><p>Habitus of <italic><tp:taxon-name><tp:taxon-name-part taxon-name-part-type="genus" reg="Clubiona">Clubiona</tp:taxon-name-part><tp:taxon-name-part taxon-name-part-type="species" reg="multiprocessa">multiprocessa</tp:taxon-name-part></tp:taxon-name></italic> sp. nov. <bold>A</bold> male (holotype), dorsal view <bold>B</bold> same, ventral view <bold>C</bold> female (paratype), dorsal view <bold>D</bold> same, ventral view.</p></caption><graphic xmlns:xlink="http://www.w3.org/1999/xlink" xlink:href="zookeys-1224-175_article-135572__-g004.jpg" position="float" orientation="portrait" xlink:type="simple" id="oo_1236384.jpg"><uri content-type="original_file" xlink:type="simple">https://binary.pensoft.net/fig/1236384</uri></graphic></fig><fig id="F5" position="float" orientation="portrait"><object-id xmlns:xlink="http://www.w3.org/1999/xlink" content-type="doi" xlink:type="simple">10.3897/zookeys.1224.135572.figure5</object-id><object-id xmlns:xlink="http://www.w3.org/1999/xlink" content-type="arpha" xlink:type="simple">5CED4794-88E3-5C52-BA2A-EE19B70848DD</object-id><label>Figure 5.</label><caption><p><italic><tp:taxon-name><tp:taxon-name-part taxon-name-part-type="genus" reg="Clubiona">Clubiona</tp:taxon-name-part><tp:taxon-name-part taxon-name-part-type="species" reg="multiprocessa">multiprocessa</tp:taxon-name-part></tp:taxon-name></italic> sp. nov., holotype male <bold>A</bold> left palp, ventral view <bold>B</bold> same, prolateral view <bold>C</bold> same, retrolateral view. Abbreviations: C = conductor; E = embolus; <abbrev xmlns:xlink="http://www.w3.org/1999/xlink" xlink:title="lateral tibial apophysis" id="ABBRID0ENPAE" xlink:type="simple">LTA</abbrev> = lateral tibial apophysis; <abbrev xmlns:xlink="http://www.w3.org/1999/xlink" xlink:title="prolateral patellar apophysis" id="ABBRID0ERPAE" xlink:type="simple">PPA</abbrev> = prolateral patellar apophysis; <abbrev xmlns:xlink="http://www.w3.org/1999/xlink" xlink:title="retrolateral femoral apophysis" id="ABBRID0EVPAE" xlink:type="simple">RFA</abbrev> = retrolateral femoral apophysis; <abbrev xmlns:xlink="http://www.w3.org/1999/xlink" xlink:title="retrolateral patellar apophysis" id="ABBRID0EZPAE" xlink:type="simple">RPA</abbrev> = retrolateral patellar apophysis; <abbrev xmlns:xlink="http://www.w3.org/1999/xlink" xlink:title="retrolateral tibial apophysis" id="ABBRID0E4PAE" xlink:type="simple">RTA</abbrev> = retrolateral tibial apophysis; <abbrev xmlns:xlink="http://www.w3.org/1999/xlink" xlink:title="ventral tibial apophysis" id="ABBRID0EBQAE" xlink:type="simple">VTA</abbrev> = ventral tibial apophysis.</p></caption><graphic xmlns:xlink="http://www.w3.org/1999/xlink" xlink:href="zookeys-1224-175_article-135572__-g005.jpg" position="float" orientation="portrait" xlink:type="simple" id="oo_1236385.jpg"><uri content-type="original_file" xlink:type="simple">https://binary.pensoft.net/fig/1236385</uri></graphic></fig><fig id="F2" position="float" orientation="portrait"><object-id xmlns:xlink="http://www.w3.org/1999/xlink" content-type="doi" xlink:type="simple">10.3897/zookeys.1224.135572.figure2</object-id><object-id xmlns:xlink="http://www.w3.org/1999/xlink" content-type="arpha" xlink:type="simple">1615B68C-59EB-54B1-BF96-208973A393BA</object-id><label>Figure 2.</label><caption><p><italic><tp:taxon-name><tp:taxon-name-part taxon-name-part-type="genus" reg="Clubiona">Clubiona</tp:taxon-name-part><tp:taxon-name-part taxon-name-part-type="species" reg="longyangensis">longyangensis</tp:taxon-name-part></tp:taxon-name></italic> sp. nov., holotype male <bold>A</bold> left palp, ventral view <bold>B</bold> same, prolateral view <bold>C</bold> same, retrolateral view. Abbreviations: C = conductor; E = embolus; <abbrev xmlns:xlink="http://www.w3.org/1999/xlink" xlink:title="lateral tibial apophysis" id="ABBRID0ELLAE" xlink:type="simple">LTA</abbrev> = lateral tibial apophysis; <abbrev xmlns:xlink="http://www.w3.org/1999/xlink" xlink:title="prolateral patellar apophysis" id="ABBRID0EPLAE" xlink:type="simple">PPA</abbrev> = prolateral patellar apophysis; <abbrev xmlns:xlink="http://www.w3.org/1999/xlink" xlink:title="retrolateral femoral apophysis" id="ABBRID0ETLAE" xlink:type="simple">RFA</abbrev> = retrolateral femoral apophysis; <abbrev xmlns:xlink="http://www.w3.org/1999/xlink" xlink:title="retrolateral patellar apophysis" id="ABBRID0EXLAE" xlink:type="simple">RPA</abbrev> = retrolateral patellar apophysis; <abbrev xmlns:xlink="http://www.w3.org/1999/xlink" xlink:title="retrolateral tibial apophysis" id="ABBRID0E2LAE" xlink:type="simple">RTA</abbrev> = retrolateral tibial apophysis; <abbrev xmlns:xlink="http://www.w3.org/1999/xlink" xlink:title="ventral tibial apophysis" id="ABBRID0E6LAE" xlink:type="simple">VTA</abbrev> = ventral tibial apophysis.</p></caption><graphic xmlns:xlink="http://www.w3.org/1999/xlink" xlink:href="zookeys-1224-175_article-135572__-g002.jpg" position="float" orientation="portrait" xlink:type="simple" id="oo_1236382.jpg"><uri content-type="original_file" xlink:type="simple">https://binary.pensoft.net/fig/1236382</uri></graphic></fig></tp:treatment-sec><ref-list><ref id="B5"><mixed-citation xmlns:xlink="http://www.w3.org/1999/xlink" xlink:type="simple"><person-group><name name-style="western"><surname>Liu</surname><given-names>P</given-names></name><name name-style="western"><surname>Yan</surname><given-names>HM</given-names></name><name name-style="western"><surname>Griswold</surname><given-names>C</given-names></name><name name-style="western"><surname>Ubick</surname><given-names>D</given-names></name></person-group> (<year>2007</year>) <article-title>Three new species of the genus <italic><tp:taxon-name><tp:taxon-name-part taxon-name-part-type="genus">Clubiona</tp:taxon-name-part></tp:taxon-name></italic> from China (<tp:taxon-name><tp:taxon-name-part taxon-name-part-type="order">Araneae</tp:taxon-name-part></tp:taxon-name>: <tp:taxon-name><tp:taxon-name-part taxon-name-part-type="family">Clubionidae</tp:taxon-name-part></tp:taxon-name>).</article-title><source>Zootaxa</source><volume>1456</volume>: <fpage>63</fpage>–<lpage>68</lpage>. <ext-link xlink:href="10.11646/zootaxa.1456.1.3" ext-link-type="doi" xlink:type="simple">https://doi.org/10.11646/zootaxa.1456.1.3</ext-link></mixed-citation></ref><ref id="B13"><mixed-citation xmlns:xlink="http://www.w3.org/1999/xlink" xlink:type="simple"><person-group><name name-style="western"><surname>Wang</surname><given-names>LY</given-names></name><name name-style="western"><surname>Chen</surname><given-names>HM</given-names></name><name name-style="western"><surname>Wu</surname><given-names>PL</given-names></name><name name-style="western"><surname>Zhang</surname><given-names>F</given-names></name><name name-style="western"><surname>Zhang</surname><given-names>ZS</given-names></name></person-group> (<year>2018</year>) <article-title>Spider diversity in Fanjing Mountain Nature Reserve, Guizhou, China, II: <tp:taxon-name><tp:taxon-name-part taxon-name-part-type="family">Clubionidae</tp:taxon-name-part></tp:taxon-name> (<tp:taxon-name><tp:taxon-name-part taxon-name-part-type="order">Araneae</tp:taxon-name-part></tp:taxon-name>).</article-title><source>Zoological Systematics</source><volume>43</volume>(<issue>4</issue>): <fpage>317</fpage>–<lpage>333</lpage>. <ext-link xlink:href="10.11865/zs.201827" ext-link-type="doi" xlink:type="simple">https://doi.org/10.11865/zs.201827</ext-link></mixed-citation></ref><ref id="B17"><mixed-citation xmlns:xlink="http://www.w3.org/1999/xlink" xlink:type="simple"><person-group><name name-style="western"><surname>Zhang</surname><given-names>JS</given-names></name><name name-style="western"><surname>Yu</surname><given-names>H</given-names></name><name name-style="western"><surname>Zhong</surname><given-names>Y</given-names></name></person-group> (<year>2018</year>) <article-title>Two new species of the <italic><tp:taxon-name><tp:taxon-name-part taxon-name-part-type="genus">Clubiona</tp:taxon-name-part><tp:taxon-name-part taxon-name-part-type="species">corticalis</tp:taxon-name-part></tp:taxon-name></italic>-group from Guizhou Province, China (<tp:taxon-name><tp:taxon-name-part taxon-name-part-type="order">Araneae</tp:taxon-name-part></tp:taxon-name>: <tp:taxon-name><tp:taxon-name-part taxon-name-part-type="family">Clubionidae</tp:taxon-name-part></tp:taxon-name>).</article-title><source>Zootaxa</source><volume>4415</volume>(<issue>2</issue>): <fpage>393</fpage>–<lpage>400</lpage>. <ext-link xlink:href="10.11646/zootaxa.4415.2.10" ext-link-type="doi" xlink:type="simple">https://doi.org/10.11646/zootaxa.4415.2.10</ext-link></mixed-citation></ref></ref-list></tp:taxon-treatment>
